# Supplementary material for: STABILON, a Novel Sequence Motif That Enhances the Expression and Accumulation of Intracellular and Secreted Proteins
Source: Int J Mol Sci. 2022 Jul 25;23(15):8168. doi: 10.3390/ijms23158168 (PMC9332151; doi:10.3390/ijms23158168)
Supplement: Supplementary file 1 [file ijms-23-08168-s001.zip]

Archive with 7 entries (6 files):
- Supplementary images with legends/
- Supplementary images with legends/Figure S1.pdf
- Supplementary images with legends/Figure S2.pdf
- Supplementary images with legends/Figure S3.pdf
- Supplementary images with legends/Figure S4.pdf
- Supplementary images with legends/Figure S5.pdf
- Supplementary images with legends/Table S1.pdf
